# Supplementary material for: New records of Muscidae (Diptera) from Mediterranean countries
Source: Zookeys. 2015 Apr 16;(496):131–44. doi: 10.3897/zookeys.496.9445 (PMC4410160; doi:10.3897/zookeys.496.9445)
Supplement: XML Treatment for Limnophora [file zookeys.496.9445-treatment11.xml]

<!DOCTYPE tp:taxon-treatment
  PUBLIC "-//TaxonX//DTD Taxonomic Treatment Publishing DTD v0 20100105//EN" "tax-treatment-NSO.dtd">
<tp:taxon-treatment xmlns:tp="http://www.plazi.org/taxpub"><tp:treatment-meta><kwd-group><label>Taxon classification</label><kwd><named-content content-type="kingdom">Animalia</named-content></kwd><kwd><named-content content-type="order">Diptera</named-content></kwd><kwd><named-content content-type="family">Muscidae</named-content></kwd></kwd-group><mixed-citation publication-type="journal"><person-group><name><surname>Ivković</surname><given-names>Marija</given-names></name><name><surname>Pont</surname><given-names>Adrian C.</given-names></name></person-group><article-title>New records of <tp:taxon-name><tp:taxon-name-part taxon-name-part-type="family">Muscidae</tp:taxon-name-part></tp:taxon-name> (<tp:taxon-name><tp:taxon-name-part taxon-name-part-type="order">Diptera</tp:taxon-name-part></tp:taxon-name>) from Mediterranean countries</article-title><source>Zookeys</source><day>16</day><month>4</month><year>2015</year><volume>2015</volume><issue>496</issue><fpage>131</fpage><lpage>144</lpage><pub-id pub-id-type="doi">10.3897/zookeys.496.9445</pub-id></mixed-citation></tp:treatment-meta><tp:nomenclature><label>Genus</label><tp:taxon-name>
                                <tp:taxon-name-part taxon-name-part-type="genus">Limnophora</tp:taxon-name-part>
                            </tp:taxon-name><tp:taxon-authority>Robineau-Desvoidy, 1830</tp:taxon-authority></tp:nomenclature><tp:treatment-sec sec-type="Remarks"><title>Remarks.</title><p>A large genus, found in all biogeographic regions. There are 27 species in Europe of which 13 are known from the Balkan Peninsula. Species of the genus <italic><tp:taxon-name><tp:taxon-name-part taxon-name-part-type="genus">Limnophora</tp:taxon-name-part></tp:taxon-name></italic> are usually associated with clean water courses (<xref ref-type="bibr" rid="B17">Rozkošný and Gregor 2004</xref>) although <xref ref-type="bibr" rid="B18">Skidmore (1985)</xref> writes that <italic><tp:taxon-name><tp:taxon-name-part taxon-name-part-type="genus">Limnophora</tp:taxon-name-part> <tp:taxon-name-part taxon-name-part-type="species">riparia</tp:taxon-name-part></tp:taxon-name></italic> (Fallén) can tolerate high levels of pollution. Both adults and larvae are predaceous (<xref ref-type="bibr" rid="B19">Werner and Pont 2006</xref>). The larvae of many species are found among aquatic mosses in streams and rivers (<xref ref-type="bibr" rid="B17">Rozkošný and Gregor 2004</xref>). A key to Croatian species, with four new records and one new species, was given by <xref ref-type="bibr" rid="B16">Pont and Ivković (2013)</xref>.</p></tp:treatment-sec><ref-list><ref id="B17"><mixed-citation xmlns:xlink="http://www.w3.org/1999/xlink" xlink:type="simple"><person-group><name name-style="western"><surname>Rozkošný</surname><given-names>R</given-names></name><name name-style="western"><surname>Gregor</surname><given-names>F</given-names></name></person-group> (<year>2004</year>) <source><tp:taxon-name><tp:taxon-name-part taxon-name-part-type="class">Insecta</tp:taxon-name-part></tp:taxon-name>: <tp:taxon-name><tp:taxon-name-part taxon-name-part-type="order">Diptera</tp:taxon-name-part></tp:taxon-name>: <tp:taxon-name><tp:taxon-name-part taxon-name-part-type="family">Muscidae</tp:taxon-name-part></tp:taxon-name>. Süβwasserfauna von Mitteleuropa 21/29</source>. <publisher-name>Elsevier GmbH</publisher-name>, <publisher-loc>Munich</publisher-loc>, <fpage>1</fpage>–<lpage>111</lpage>.</mixed-citation></ref><ref id="B18"><mixed-citation xmlns:xlink="http://www.w3.org/1999/xlink" xlink:type="simple"><person-group><name name-style="western"><surname>Skidmore</surname><given-names>P</given-names></name></person-group> (<year>1985</year>) <source>The biology of the <tp:taxon-name><tp:taxon-name-part taxon-name-part-type="family">Muscidae</tp:taxon-name-part></tp:taxon-name> of the world</source>. <series>Series entomologica</series><volume>29</volume>, <size units="page">xiv + 1–550</size>.</mixed-citation></ref><ref id="B19"><mixed-citation xmlns:xlink="http://www.w3.org/1999/xlink" xlink:type="simple"><person-group><name name-style="western"><surname>Werner</surname><given-names>D</given-names></name><name name-style="western"><surname>Pont</surname><given-names>AC</given-names></name></person-group> (<year>2006</year>) <article-title>The feeding and reproductive behaviour of the <tp:taxon-name><tp:taxon-name-part taxon-name-part-type="tribe">Limnophorini</tp:taxon-name-part></tp:taxon-name> (<tp:taxon-name><tp:taxon-name-part taxon-name-part-type="order">Diptera</tp:taxon-name-part></tp:taxon-name>: <tp:taxon-name><tp:taxon-name-part taxon-name-part-type="family">Muscidae</tp:taxon-name-part></tp:taxon-name>).</article-title><source>Studia Dipterologica Supplement</source><volume>14</volume>: <fpage>79</fpage>–<lpage>114</lpage>.</mixed-citation></ref><ref id="B16"><mixed-citation xmlns:xlink="http://www.w3.org/1999/xlink" xlink:type="simple"><person-group><name name-style="western"><surname>Pont</surname><given-names>AC</given-names></name><name name-style="western"><surname>Ivković</surname><given-names>M</given-names></name></person-group> (<year>2013</year>) <article-title>The hunter-flies of Croatia (<tp:taxon-name><tp:taxon-name-part taxon-name-part-type="order">Diptera</tp:taxon-name-part></tp:taxon-name>: <tp:taxon-name><tp:taxon-name-part taxon-name-part-type="family">Muscidae</tp:taxon-name-part></tp:taxon-name>, genus <italic><tp:taxon-name><tp:taxon-name-part taxon-name-part-type="genus">Limnophora</tp:taxon-name-part></tp:taxon-name></italic> Robineau-Desvoidy).</article-title><source>Journal of Natural History</source><volume>47</volume>: <fpage>1069</fpage>–<lpage>1082</lpage>. doi: <ext-link ext-link-type="doi" xlink:href="10.1080/00222933.2012.750775" xlink:type="simple">10.1080/00222933.2012.750775</ext-link></mixed-citation></ref></ref-list></tp:taxon-treatment>
