# Supplementary material for: New records of Muscidae (Diptera) from Mediterranean countries
Source: Zookeys. 2015 Apr 16;(496):131–44. doi: 10.3897/zookeys.496.9445 (PMC4410160; doi:10.3897/zookeys.496.9445)
Supplement: XML Treatment for Limnophora setinerva [file zookeys.496.9445-treatment18.xml]

<!DOCTYPE tp:taxon-treatment
  PUBLIC "-//TaxonX//DTD Taxonomic Treatment Publishing DTD v0 20100105//EN" "tax-treatment-NSO.dtd">
<tp:taxon-treatment xmlns:tp="http://www.plazi.org/taxpub"><tp:treatment-meta><kwd-group><label>Taxon classification</label><kwd><named-content content-type="kingdom">Animalia</named-content></kwd><kwd><named-content content-type="order">Diptera</named-content></kwd><kwd><named-content content-type="family">Muscidae</named-content></kwd></kwd-group><mixed-citation publication-type="journal"><person-group><name><surname>Ivković</surname><given-names>Marija</given-names></name><name><surname>Pont</surname><given-names>Adrian C.</given-names></name></person-group><article-title>New records of <tp:taxon-name><tp:taxon-name-part taxon-name-part-type="family">Muscidae</tp:taxon-name-part></tp:taxon-name> (<tp:taxon-name><tp:taxon-name-part taxon-name-part-type="order">Diptera</tp:taxon-name-part></tp:taxon-name>) from Mediterranean countries</article-title><source>Zookeys</source><day>16</day><month>4</month><year>2015</year><volume>2015</volume><issue>496</issue><fpage>131</fpage><lpage>144</lpage><pub-id pub-id-type="doi">10.3897/zookeys.496.9445</pub-id></mixed-citation></tp:treatment-meta><tp:nomenclature><tp:taxon-name>
                                <tp:taxon-name-part taxon-name-part-type="genus">Limnophora</tp:taxon-name-part>
                                <tp:taxon-name-part taxon-name-part-type="species">setinerva</tp:taxon-name-part>
                            </tp:taxon-name><tp:taxon-authority>Schnabl, 1911</tp:taxon-authority></tp:nomenclature><tp:treatment-sec sec-type="New records"><title>New records.</title><p><bold>CROATIA:</bold> spring Glavaš, Cetina River, 3.vi.2014, 1♀; Roški Slap, Krka River, 28.iv.2014, emergence trap P2, 1♂; same site, 2.vi.2014, emergence trap P4, 1♂ 1♀; same site, 26.vi.2014, emergence trap P6, 1♂; upper reach of Bijela rijeka, Plitvice Lakes, viii.2010, emergence trap P3, 1♂; tufa barrier Labudovac, Plitvice Lakes, vii.2013, emergence trap P7, 1♀; tufa barrier Kozjak-Milanovac, Plitvice Lakes, ix.2010, emergence trap P5, 2♂; <bold>MONTENEGRO:</bold> River Murinska rijeka, 11.vii.2013, 1♂; Alipaša’s springs, 11.vii.2013, 2♀; same site, 8.vii.2012, 2♂ 4♀; spring Jeremija, Kolašin, 6.vii.2012, 1♀; Bukovica stream, Durmitor Mountain, 6.vii.2012, 1♂ 1♀. <bold>BOSNIA &amp; HERZEGOVINA:</bold> Jabučica stream, National Park Sutjeska, 4.vii.2012, 1♂. <bold>SPAIN:</bold> Barranco Frío, Hoya Carlos, Sierra Nevada, 17.iv.2013, 1♂ 1♀; Río Chico, Soportújar, Sierra Nevada, 17.iv.2013, 3♂ 1♀; Río Sucio, Las Barreras (Órgiva), Sierra Nevada, 17.iv.2013, 1♂;Rio Genil, Barranco San Juan, Sierra Nevada, 13.v.2013, 1♂; Río Aguas Blancas, Cenes de la Vega, Sierra Nevada, 2♂; same site, 29.v.2013, 2♂; Río Genil, Barranco San Juan, Sierra Nevada, 29.v.2013, 3♂.</p></tp:treatment-sec><tp:treatment-sec sec-type="Comments"><title>Comments.</title><p>Widespread in the southern Palaearctic and in the Oriental region. New for Bosnia &amp; Herzegovina and Montenegro.</p></tp:treatment-sec></tp:taxon-treatment>
