# Supplementary material for: New records of Muscidae (Diptera) from Mediterranean countries
Source: Zookeys. 2015 Apr 16;(496):131–44. doi: 10.3897/zookeys.496.9445 (PMC4410160; doi:10.3897/zookeys.496.9445)
Supplement: XML Treatment for Lispe [file zookeys.496.9445-treatment20.xml]

<!DOCTYPE tp:taxon-treatment
  PUBLIC "-//TaxonX//DTD Taxonomic Treatment Publishing DTD v0 20100105//EN" "tax-treatment-NSO.dtd">
<tp:taxon-treatment xmlns:tp="http://www.plazi.org/taxpub"><tp:treatment-meta><kwd-group><label>Taxon classification</label><kwd><named-content content-type="kingdom">Animalia</named-content></kwd><kwd><named-content content-type="order">Diptera</named-content></kwd><kwd><named-content content-type="family">Muscidae</named-content></kwd></kwd-group><mixed-citation publication-type="journal"><person-group><name><surname>Ivković</surname><given-names>Marija</given-names></name><name><surname>Pont</surname><given-names>Adrian C.</given-names></name></person-group><article-title>New records of <tp:taxon-name><tp:taxon-name-part taxon-name-part-type="family">Muscidae</tp:taxon-name-part></tp:taxon-name> (<tp:taxon-name><tp:taxon-name-part taxon-name-part-type="order">Diptera</tp:taxon-name-part></tp:taxon-name>) from Mediterranean countries</article-title><source>Zookeys</source><day>16</day><month>4</month><year>2015</year><volume>2015</volume><issue>496</issue><fpage>131</fpage><lpage>144</lpage><pub-id pub-id-type="doi">10.3897/zookeys.496.9445</pub-id></mixed-citation></tp:treatment-meta><tp:nomenclature><label>Genus</label><tp:taxon-name>
                                <tp:taxon-name-part taxon-name-part-type="genus">Lispe</tp:taxon-name-part>
                            </tp:taxon-name><tp:taxon-authority>Latreille, 1797</tp:taxon-authority></tp:nomenclature><tp:treatment-sec sec-type="Remarks"><title>Remarks.</title><p><italic><tp:taxon-name><tp:taxon-name-part taxon-name-part-type="genus">Lispe</tp:taxon-name-part></tp:taxon-name></italic> is also a large genus, found in all biogeographic regions, with 31 species known from Europe and 14 from the Balkan Peninsula. Adults are predaceous and can be found around standing and running water, where they actively hunt other small invertebrates even in hot, sunny, open habitats (<xref ref-type="bibr" rid="B19">Werner and Pont 2006</xref>). Larvae are semi-aquatic and also predaceous, living in organic sand and mud (<xref ref-type="bibr" rid="B18">Skidmore 1985</xref>).</p><!--PageBreak--></tp:treatment-sec><ref-list><ref id="B19"><mixed-citation xmlns:xlink="http://www.w3.org/1999/xlink" xlink:type="simple"><person-group><name name-style="western"><surname>Werner</surname><given-names>D</given-names></name><name name-style="western"><surname>Pont</surname><given-names>AC</given-names></name></person-group> (<year>2006</year>) <article-title>The feeding and reproductive behaviour of the <tp:taxon-name><tp:taxon-name-part taxon-name-part-type="tribe">Limnophorini</tp:taxon-name-part></tp:taxon-name> (<tp:taxon-name><tp:taxon-name-part taxon-name-part-type="order">Diptera</tp:taxon-name-part></tp:taxon-name>: <tp:taxon-name><tp:taxon-name-part taxon-name-part-type="family">Muscidae</tp:taxon-name-part></tp:taxon-name>).</article-title><source>Studia Dipterologica Supplement</source><volume>14</volume>: <fpage>79</fpage>–<lpage>114</lpage>.</mixed-citation></ref><ref id="B18"><mixed-citation xmlns:xlink="http://www.w3.org/1999/xlink" xlink:type="simple"><person-group><name name-style="western"><surname>Skidmore</surname><given-names>P</given-names></name></person-group> (<year>1985</year>) <source>The biology of the <tp:taxon-name><tp:taxon-name-part taxon-name-part-type="family">Muscidae</tp:taxon-name-part></tp:taxon-name> of the world</source>. <series>Series entomologica</series><volume>29</volume>, <size units="page">xiv + 1–550</size>.</mixed-citation></ref></ref-list></tp:taxon-treatment>
