# Supplementary material for: New records of Muscidae (Diptera) from Mediterranean countries
Source: Zookeys. 2015 Apr 16;(496):131–44. doi: 10.3897/zookeys.496.9445 (PMC4410160; doi:10.3897/zookeys.496.9445)
Supplement: XML Treatment for Coenosia [file zookeys.496.9445-treatment24.xml]

<!DOCTYPE tp:taxon-treatment
  PUBLIC "-//TaxonX//DTD Taxonomic Treatment Publishing DTD v0 20100105//EN" "tax-treatment-NSO.dtd">
<tp:taxon-treatment xmlns:tp="http://www.plazi.org/taxpub"><tp:treatment-meta><kwd-group><label>Taxon classification</label><kwd><named-content content-type="kingdom">Animalia</named-content></kwd><kwd><named-content content-type="order">Diptera</named-content></kwd><kwd><named-content content-type="family">Muscidae</named-content></kwd></kwd-group><mixed-citation publication-type="journal"><person-group><name><surname>Ivković</surname><given-names>Marija</given-names></name><name><surname>Pont</surname><given-names>Adrian C.</given-names></name></person-group><article-title>New records of <tp:taxon-name><tp:taxon-name-part taxon-name-part-type="family">Muscidae</tp:taxon-name-part></tp:taxon-name> (<tp:taxon-name><tp:taxon-name-part taxon-name-part-type="order">Diptera</tp:taxon-name-part></tp:taxon-name>) from Mediterranean countries</article-title><source>Zookeys</source><day>16</day><month>4</month><year>2015</year><volume>2015</volume><issue>496</issue><fpage>131</fpage><lpage>144</lpage><pub-id pub-id-type="doi">10.3897/zookeys.496.9445</pub-id></mixed-citation></tp:treatment-meta><tp:nomenclature><label>Genus</label><tp:taxon-name>
                                <tp:taxon-name-part taxon-name-part-type="genus">Coenosia</tp:taxon-name-part>
                            </tp:taxon-name><tp:taxon-authority>Meigen, 1826</tp:taxon-authority></tp:nomenclature><tp:treatment-sec sec-type="Remarks"><title>Remarks.</title><p>A speciose genus, found in all regions. Some 80 species are known from Europe, of which 24 are found in the Balkan Peninsula. Species are found in meadows, forests and damp habitats. Both adults and larvae are predaceous. Larvae are terrestrial, living in a wide range of habitats (<xref ref-type="bibr" rid="B18">Skidmore 1985</xref>).</p></tp:treatment-sec><ref-list><ref id="B18"><mixed-citation xmlns:xlink="http://www.w3.org/1999/xlink" xlink:type="simple"><person-group><name name-style="western"><surname>Skidmore</surname><given-names>P</given-names></name></person-group> (<year>1985</year>) <source>The biology of the <tp:taxon-name><tp:taxon-name-part taxon-name-part-type="family">Muscidae</tp:taxon-name-part></tp:taxon-name> of the world</source>. <series>Series entomologica</series><volume>29</volume>, <size units="page">xiv + 1–550</size>.</mixed-citation></ref></ref-list></tp:taxon-treatment>
