# Supplementary material for: New records of Muscidae (Diptera) from Mediterranean countries
Source: Zookeys. 2015 Apr 16;(496):131–44. doi: 10.3897/zookeys.496.9445 (PMC4410160; doi:10.3897/zookeys.496.9445)
Supplement: XML Treatment for Coenosia nigridigita [file zookeys.496.9445-treatment27.xml]

<!DOCTYPE tp:taxon-treatment
  PUBLIC "-//TaxonX//DTD Taxonomic Treatment Publishing DTD v0 20100105//EN" "tax-treatment-NSO.dtd">
<tp:taxon-treatment xmlns:tp="http://www.plazi.org/taxpub"><tp:treatment-meta><kwd-group><label>Taxon classification</label><kwd><named-content content-type="kingdom">Animalia</named-content></kwd><kwd><named-content content-type="order">Diptera</named-content></kwd><kwd><named-content content-type="family">Muscidae</named-content></kwd></kwd-group><mixed-citation publication-type="journal"><person-group><name><surname>Ivković</surname><given-names>Marija</given-names></name><name><surname>Pont</surname><given-names>Adrian C.</given-names></name></person-group><article-title>New records of <tp:taxon-name><tp:taxon-name-part taxon-name-part-type="family">Muscidae</tp:taxon-name-part></tp:taxon-name> (<tp:taxon-name><tp:taxon-name-part taxon-name-part-type="order">Diptera</tp:taxon-name-part></tp:taxon-name>) from Mediterranean countries</article-title><source>Zookeys</source><day>16</day><month>4</month><year>2015</year><volume>2015</volume><issue>496</issue><fpage>131</fpage><lpage>144</lpage><pub-id pub-id-type="doi">10.3897/zookeys.496.9445</pub-id></mixed-citation></tp:treatment-meta><tp:nomenclature><tp:taxon-name>
                                <tp:taxon-name-part taxon-name-part-type="genus">Coenosia</tp:taxon-name-part>
                                <tp:taxon-name-part taxon-name-part-type="species">nigridigita</tp:taxon-name-part>
                            </tp:taxon-name><tp:taxon-authority>Rondani, 1866</tp:taxon-authority></tp:nomenclature><tp:treatment-sec sec-type="New record"><title>New record.</title><p><bold>CROATIA:</bold> spring Glavaš, Cetina River, 3.vi.2014, 1♀; channel Sava River-Odra River, village Kuče, 17.iv.2011, 1♀.</p></tp:treatment-sec><tp:treatment-sec sec-type="Comments"><title>Comments.</title><p>A southern European species. New for Croatia.</p></tp:treatment-sec></tp:taxon-treatment>
