# Supplementary material for: New records of Muscidae (Diptera) from Mediterranean countries
Source: Zookeys. 2015 Apr 16;(496):131–44. doi: 10.3897/zookeys.496.9445 (PMC4410160; doi:10.3897/zookeys.496.9445)
Supplement: XML Treatment for Coenosia tigrina [file zookeys.496.9445-treatment29.xml]

<!DOCTYPE tp:taxon-treatment
  PUBLIC "-//TaxonX//DTD Taxonomic Treatment Publishing DTD v0 20100105//EN" "tax-treatment-NSO.dtd">
<tp:taxon-treatment xmlns:tp="http://www.plazi.org/taxpub"><tp:treatment-meta><kwd-group><label>Taxon classification</label><kwd><named-content content-type="kingdom">Animalia</named-content></kwd><kwd><named-content content-type="order">Diptera</named-content></kwd><kwd><named-content content-type="family">Muscidae</named-content></kwd></kwd-group><mixed-citation publication-type="journal"><person-group><name><surname>Ivković</surname><given-names>Marija</given-names></name><name><surname>Pont</surname><given-names>Adrian C.</given-names></name></person-group><article-title>New records of <tp:taxon-name><tp:taxon-name-part taxon-name-part-type="family">Muscidae</tp:taxon-name-part></tp:taxon-name> (<tp:taxon-name><tp:taxon-name-part taxon-name-part-type="order">Diptera</tp:taxon-name-part></tp:taxon-name>) from Mediterranean countries</article-title><source>Zookeys</source><day>16</day><month>4</month><year>2015</year><volume>2015</volume><issue>496</issue><fpage>131</fpage><lpage>144</lpage><pub-id pub-id-type="doi">10.3897/zookeys.496.9445</pub-id></mixed-citation></tp:treatment-meta><tp:nomenclature><tp:taxon-name>
                                <tp:taxon-name-part taxon-name-part-type="genus">Coenosia</tp:taxon-name-part>
                                <tp:taxon-name-part taxon-name-part-type="species">tigrina</tp:taxon-name-part>
                            </tp:taxon-name><tp:taxon-authority>(Fabricius, 1775)</tp:taxon-authority></tp:nomenclature><tp:treatment-sec sec-type="New records"><title>New records.</title><p><bold>CROATIA:</bold> Korana village, Plitvice Lakes, 29.vi.2007, emergence trap P4, 1♀; same site, 26.vii.2007, emergence trap P2, 1♀; Channel Sava River-Odra River, village Kuče, 17.iv.2011, 2♂.</p></tp:treatment-sec><tp:treatment-sec sec-type="Comments"><title>Comments.</title><p>A Holarctic species. The larvae live in the soil and are predators of earthworms (<xref ref-type="bibr" rid="B10">Morris and Cloutier 1987</xref>).</p></tp:treatment-sec><ref-list><ref id="B10"><mixed-citation xmlns:xlink="http://www.w3.org/1999/xlink" xlink:type="simple"><person-group><name name-style="western"><surname>Morris</surname><given-names>DE</given-names></name><name name-style="western"><surname>Cloutier</surname><given-names>C</given-names></name></person-group> (<year>1987</year>) <article-title>Biology of the predatory fly <italic><tp:taxon-name><tp:taxon-name-part taxon-name-part-type="genus">Coenosia</tp:taxon-name-part> <tp:taxon-name-part taxon-name-part-type="species">tigrina</tp:taxon-name-part></tp:taxon-name></italic> (Fab.) (<tp:taxon-name><tp:taxon-name-part taxon-name-part-type="order">Diptera</tp:taxon-name-part></tp:taxon-name>: <tp:taxon-name><tp:taxon-name-part taxon-name-part-type="family">Anthomyiidae</tp:taxon-name-part></tp:taxon-name>): reproduction, development, and larval feeding on earthworms in the laboratory.</article-title><source>Canadian Entomologist</source><volume>119</volume>: <fpage>381</fpage>–<lpage>393</lpage>. doi: <ext-link ext-link-type="doi" xlink:href="10.4039/Ent119381-4" xlink:type="simple">10.4039/Ent119381-4</ext-link></mixed-citation></ref></ref-list></tp:taxon-treatment>
