# Supplementary material for: New records of Muscidae (Diptera) from Mediterranean countries
Source: Zookeys. 2015 Apr 16;(496):131–44. doi: 10.3897/zookeys.496.9445 (PMC4410160; doi:10.3897/zookeys.496.9445)
Supplement: XML Treatment for Lispocephala [file zookeys.496.9445-treatment30.xml]

<!DOCTYPE tp:taxon-treatment
  PUBLIC "-//TaxonX//DTD Taxonomic Treatment Publishing DTD v0 20100105//EN" "tax-treatment-NSO.dtd">
<tp:taxon-treatment xmlns:tp="http://www.plazi.org/taxpub"><tp:treatment-meta><kwd-group><label>Taxon classification</label><kwd><named-content content-type="kingdom">Animalia</named-content></kwd><kwd><named-content content-type="order">Diptera</named-content></kwd><kwd><named-content content-type="family">Muscidae</named-content></kwd></kwd-group><mixed-citation publication-type="journal"><person-group><name><surname>Ivković</surname><given-names>Marija</given-names></name><name><surname>Pont</surname><given-names>Adrian C.</given-names></name></person-group><article-title>New records of <tp:taxon-name><tp:taxon-name-part taxon-name-part-type="family">Muscidae</tp:taxon-name-part></tp:taxon-name> (<tp:taxon-name><tp:taxon-name-part taxon-name-part-type="order">Diptera</tp:taxon-name-part></tp:taxon-name>) from Mediterranean countries</article-title><source>Zookeys</source><day>16</day><month>4</month><year>2015</year><volume>2015</volume><issue>496</issue><fpage>131</fpage><lpage>144</lpage><pub-id pub-id-type="doi">10.3897/zookeys.496.9445</pub-id></mixed-citation></tp:treatment-meta><tp:nomenclature><label>Genus</label><tp:taxon-name>
                                <tp:taxon-name-part taxon-name-part-type="genus">Lispocephala</tp:taxon-name-part>
                            </tp:taxon-name><tp:taxon-authority>Pokorny, 1893</tp:taxon-authority></tp:nomenclature><tp:treatment-sec sec-type="Remarks"><title>Remarks.</title><p>A small genus in Europe with only 12 species, six of which are known from the Balkan Peninsula. Adults are predaceous on other small insects. No larvae of the European species have been described, but it was suspected that they would be aquatic as the adults are usually found in the vicinity of running water. This is confirmed by the records of the three species given here, all of which were caught in emergence traps set in the water.</p><!--PageBreak--></tp:treatment-sec></tp:taxon-treatment>
